# Supplementary material for: Use of Artificial Intelligence for Predicting Parameters of Sustainable Concrete and Raw Ingredient Effects and Interactions
Source: Materials (Basel). 2022 Jul 27;15(15):5207. doi: 10.3390/ma15155207 (PMC9369900; doi:10.3390/ma15155207)
Supplement: Supplementary file 1 [file materials-15-05207-s001.zip]

Archive with 1 entries (1 files):
- materials-1771857-supplementary.pdf
